# Supplementary material for: Coronary artery calcification on low-dose chest CT is an early predictor of severe progression of COVID-19—A multi-center, multi-vendor study
Source: PLoS One. 2021 Jul 21;16(7):e0255045. doi: 10.1371/journal.pone.0255045 (PMC8294495; doi:10.1371/journal.pone.0255045)
Supplement: S1 Data — (CSV) [file pone.0255045.s001.csv]

Patient number	Center	Patient age	Patient sex (female=0, male=1)	Agatston score	Lung involvement score (0-25)	History of diabetes or current anti-diabetic medication	Active smoking habit	Prior cardiovascular event (myocardial infarction or revascularization procedure, stroke or transient ischemic attack, diagnosis of peripheral arterial disease)	History of hyperlipidemia or lipid-lowering agents in current medication	History of arterial hypertension or current anti-hypertensive medication	Place of death	Cause of death	ACS or Cardial Catherization during observation	Creatinine [mg/dl]	CRP [mg/l]	Leucocyte count [x1E9/l]	Thrombocyte count [x1E9/l]	Relative lymphocyte count [%]	LDH [U/l]	D-dimer [�g/l]	Outcome (1=no hospitalization, 2=hospitalization, 3=ICU, 4=tracheal intubation, 5=death)
1	1	54	1	0	13	0	0	0	0	0			0	0.98	146.4	7.91	224	8.8	387	0.95	2
2	1	76	0	0	9	0	0	0	0	1			0	0.85	17	3.77	101	52	256	0.47	1
3	1	67	1	0	7	0	0	0	0	1			0	0.97	10.8	2.91	114	35.4	200	0.33	2
4	1	56	1	0	17	0	0	0	0	0			0	0.91	90.8	11	260	21	276	0.48	2
5	1	70	1	0	23	0	0	0	0	0			0	1.38	121.9	7.5	134		669		1
6	1	38	0	0	6	0	0	0	0	1			0	1.09	67.9	6.58	179	23	156	0.41	2
7	1	46	0	0	5	0	0	0	0	0			0	0.66	1.3	6.51	278		226		2
8	1	76	1	608.6	9	0	0	0	0	1			0	1.11	30	5.62	129	15	351	0.99	2
9	1	62	1	0	7	0	0	0	1	0			0	1.22	8.3	4.67	126	20	337	0.37	2
10	1	76	1	0	11	0	0	0	0	1			0	2.75	25.2	4.2	146	24	258	0.89	4
11	1	59	0	0	16	0	0	0	0	1			0	0.62	223.5	9.52	375	10	461	0.99	4
12	1	42	0	0	6	0	0	0	0	0			0	0.72	9.6	4.15	190	23	224		1
13	1	44	1	0	14	0	0	0	0	0			0	1.18	23.9	7.2	286	24	301	0.29	1
14	1	36	1	0	6	0	0	0	0	0			0								2
15	1	51	0	0	11	0	0	0	0	0			0	0.7	100.8	0.42	4	37	470	12.62	1
16	1	52	1	0	14	0	0	0	1	1			0	1.26	113.8	3.8	87	13.9	797	1.82	2
17	1	49	1	0	15	0	0	0	0	0			0	1.05	75.6	19.16	198	60.3	488	0.46	2
18	1	58	1	0	14	0	0	0	0	0			0	0.88	124.9	11.33	333	10.2	331	6.87	2
19	1	49	1	0	5	0	0	0	0	1			0	1.08	69	12.88	204	9	250	2.37	3
20	1	36	1	0	11	0	0	0	0	0			0	0.89	47.2	2.1	252	31	276	0.47	1
21	1	57	0	0	16	0	0	0	0	1			0	0.56	100.4	7.54	247	22	360	0.59	2
22	1	37	0	0	3	0	0	0	0	0			0	0.61	3.9	4.63	231	39	174	0.22	1
23	1	56	1	0	13	0	0	0	1	0			0	0.75	97.4	8.21	361	14	390	0.96	2
24	1	73	1	999	15	1	0	0	1	1			0	2.01	226.4	5.18	152	12	536	4.27	2
25	1	29	0	0	13	0	0	0	0	1			0	0.74	20.8	3.07	205	26	287	0.44	2
26	1	58	0	0	2	0	0	0	0	1			0	0.59	0.6	6.79	258	32	188	0.35	1
27	1	64	0	53.4	15	1	0	0	0	0			0	0.71	115.6	8.43	197	13	329	1.27	3
28	1	52	1	0	24	0	0	0	0	0			0	1.94	223.5	3.54	8	16	655		1
29	1	31	0	0	1	0	0	0	0	1			0	0.67	3.1	11.07	186	20	179	0.22	1
30	1	65	1	86.5	5	1	0	0	0	1	isolation unit	severe respiratory distress	0	0.78	51.4	3.82	43	19	705		5
31	1	68	0	389.5	13	1	0	0	1	1			0	1.23	144.2	9.7	362	8	427	1.53	3
32	1	88	0	3435.7	9	0	0	1	1	1	isolation unit	severe respiratory distress	0	3.3	86.4	4.26	138	17	916	2.79	5
33	1	76	1	138.2	16	0	0	0	0	1			0	0.82	85.6	11.39	241	16	297		4
34	1	60	0	0	22	0	0	0	0	1			0	1.6	312.3	15.02	292	5	1481		4
35	1	50	0	0	16	0	0	0	0	0			0	0.65	88.7	6.72	269	14	660	1.03	3
36	1	44	0	0	2	0	0	0	0	0			0								1
37	1	79	0	254.2	14	0	0	0	0	1			0	2.03	66.4	18.55	328	5	351		4
38	1	62	0	0	23	1	0	0	0	1			0	0.26	27.5	8.85	640	19	345		4
39	1	31	1	0	8	0	0	0	0	0			0	0.95	32.9	5.55	125	35	257		1
40	1	75	0	182	13	0	0	0	1	1			0	0.79	122	9.12	128	39	177	0.4	3
41	1	62	0	0	16	0	0	0	0	1			0	0.87	39.7	10.93	343	12	308	0.43	2
42	1	39	1	0	8	0	0	0	0	0			0	0.91	5.1	3.24	155	47	222	0.42	1
43	1	43	1	0	10	0	0	0	0	0			0	0.85	48.5	4.74	84	42	239	0.23	1
44	1	65	1	343	16	0	0	0	0	0			0	0.85	8.3	8.17	393	15	393	0.77	2
45	1	30	1	0	1	0	0	0	0	0			0	1.13	10.9	4.82	161	49	247	0.48	1
46	1	53	0	0	11	0	0	0	0	0			0	0.81	41.4	5.1	229	33	331	0.66	2
47	1	27	0	0	0	0	0	0	0	0			0	0.79	56.8	7.91	181		187		1
48	1	66	1	1787	7	0	0	0	1	1			0	1.18	2	17.41	268	6	354	4.25	3
49	1	67	0	163.4	16	1	0	0	1	1			0	1.15	99.5	8.24	355	11	254	0.83	2
50	1	57	1	0	15	1	0	0	0	0			0	0.77	30	5.8	148	18	334	1.37	2
51	1	77	1	3559.1	10	1	0	1	0	0			0	8.57	63	4.18	128	32	327	3.66	3
52	1	86	1	2509.6	7	0	0	1	0	1			0	1.68	26.1	12.98	399	8	357		3
53	1	72	0	309	6	0	0	0	0	1	ICU	severe respiratory distress	0	1.6	242.5	12.02	233	15	347		5
54	1	50	1	0	14	1	0	0	0	0			0	1.74	91.5	15.96	214	8	226	0.76	3
55	1	83	1	519.9	4	0	0	0	0	0	isolation unit	acute decompensated heart failure	0	9.6	26.4	5.09	172	5	175	2.69	5
56	1	47	1	0	18	0	0	0	0	0			0	0.74	159.9	6.6	189	8	661	0.25	2
57	1	53	1	3	5	0	0	0	0	0			0	0.79	18.9	4.88	251	10	141	0.43	3
58	1	65	0	0	12	0	0	0	0	1			0	1.3	27.7	4.22	224	40	625	0.77	1
59	1	60	0	469.2	14	1	0	0	0	1			0	1.77	88.4	3.81	213	23	408	0.56	3
60	1	61	1	229.8	17	0	0	1	0	1			0	2.14	190	5.21	291	8	467	1.72	4
61	1	69	0	0	13	0	0	0	0	1			0	0.62	57.7	5.05	220	12	356	0.99	2
62	2	53	1	0	12	0	0	0	0	1			0	0.7	54	11.4	160	42.6	188	1.2	1
63	2	72	1	0	12	0	1	0	0	0	ICU	severe respiratory distress	0	1.8	135	25.4	48	85.1	590	54	5
64	2	60	1	0	9	0	1	1	1	0			0	0.6	45	12.3	170	49.1	195	5	2
65	2	56	0	0	11	0	1	1	1	1			0	0.8	40	13.3	140	38.2	244	4.5	2
66	2	27	0	0	10	0	1	1	1	1			0	0.9	35	12.8	180	35.1	150	1.1	3
67	2	39	0	0	10	0	1	1	1	1			0	0.8	37	12.5	165	51.2	177	1.8	2
68	2	62	1	0.9	14	1	0	1	1	1			0	1.1	43	14.8	155	46.9	168	2.1	4
69	2	76	0	1.9	10	0	0	0	0	0			0	0.8	57	15.8	87	52.7	260	3.2	4
70	2	76	1	15.7	17	1	1	0	1	0			0	0.9	34	9.7	95	57.2	190	2.2	4
71	2	52	1	55.9	17	0	0	0	1	0			0	1.3	44	8.7	60	48.1	350	8.6	3
72	2	56	1	126.8	11	0	0	1	1	1			0	1.1	38	11.9	110	51.8	315	4.3	2
73	2	67	1	132.5	9	1	0	1	1	1			0	1.2	26	10.2	190	65.4	196	1.1	2
74	2	89	1	879.3	16	0	1	0	1	0	ICU	severe respiratory distress	0	1.6	155	19.8	37	95.3	430	48	5
75	2	73	1	1619.5	10	0	1	0	1	0			0	1.1	31	10.9	140	78.2	192	1.7	4
76	3	51	0	0	10	0	0	0	0	1			0	0.65	2.4	3.1	267	32	219		1
77	3	55	1	0	13	0	0	0	0	1			0	0.59	20.4	7.5	192	11	454	1	1
78	3	60	1	4.2	18	0	0	0	0	0			0	0.84	13	5.4	124	10	591	0.3	4
79	3	73	1	270.4	15	0	0	1	1	1			0	1.63	15.2	9.5	146	20	253	2.5	1
80	3	49	0	11.2	7	0	1	0	0	1			0	0.42	5.5	19.9	347	7	241		1
81	3	86	0	53.1	7	0	0	0	1	1			0	1.24	7.9	6.5	179	15	261		2
82	3	73	1	127	17	0	1	1	0	1	isolation unit	acute decompensated heart failure	0	0.7	11.9	12.2	73	12	600		5
83	3	37	0	0	9	0	1	0	0	0			0	0.58	2	4.5	167	31	229		1
84	3	41	1	9.8	10	1	1	0	0	0			0	0.92	5.2	6.1	205	18	248		4
85	3	90	0	72.4	21	1	0	0	0	1			0	0.81	25.4	9.1	279	13	470	0.7	4
86	3	71	1	52.6	17	0	0	0	0	1			0	0.94	8.6	7.8	243	9	574		4
87	3	77	0	670.2	10	0	1	0	0	1			0	0.74	22.6	13.1	83	1	503		4
88	3	25	0	0	8	0	0	0	0	0			0	0.58	3.6	14.4	496	18	208	0.4	1
89	3	45	0	0	12	0	0	0	0	0			0	1.04	6.9	4.1	151	26	495		1
